# Supplementary material for: Mating Systems of Single Families and Population Genetic Diversity of Endangered Ormosia hosiei in South China
Source: Genes (Basel). 2022 Nov 15;13(11):2117. doi: 10.3390/genes13112117 (PMC9691010; doi:10.3390/genes13112117)
Supplement: Supplementary file 1 [file genes-13-02117-s001.zip]

Archive with 1 entries (1 files):
- genes-1956954-supplementary.xlsx
