# Supplementary material for: Mating Systems of Single Families and Population Genetic Diversity of Endangered Ormosia hosiei in South China
Source: Genes (Basel). 2022 Nov 15;13(11):2117. doi: 10.3390/genes13112117 (PMC9691010; doi:10.3390/genes13112117)
Supplement: Supplementary file 1 [file genes-13-02117-s001.zip › genes-1956954-supplementary.xlsx]

## Sheet: Table S1
Table S1. Parameters used for the analysis of the genetic diversity and mating system of Ormosia hosiei: population sizes of three investigated populations, size of progeny arrays, geographic coordinates, diameter at breast height (DBH), number of sampled maternal plants, and number of progeny per maternal plant.
Population code	Seed collection site	Size1	Longitude (E)	Latitude (N)	Altitude/m	DBH/m	No. of maternal plants sampled	No. of progeny per maternal plant
JXMTS	Matoushan, Jiangxi	29 (15)	E117.13	N27.79	200-230	40.9	3	21, 26, 30
ZJBD	Badu, Zhejiang	38 (34)	E119.99	N29.03	260-420	59	4	30, 30, 30, 30
1Total number of individuals in each population; the number in parentheses represents the sampling number.

## Sheet: Tabel S2
Table S 2: Estimates of allele frequencies at SSR loci in adults and progenies populations of Omosia hosiei
Allele/n	JXMTS0	JXMTS	ZJBD0	ZJBD
SSR1
154	0	0.11039	0.35294	0.43277
163	0.5	0.34416	0.17647	0.04622
169	0	0.03247	0.08824	0.26891
175	0	0.22078	0.38235	0.2437
178	0.5	0.29221	0	0.0084
Null allele	0	0	0	0
SSR2
204	0.03333	0.0398	0	0
210	0.16667	0.1321	0.0299	0.0513
216	0.26667	0.1704	0.0148	0.2472
222	0.13333	0.2615	0.2525	0.2308
228	0.1	0.0812	0.0925	0.1437
234	0.03333	0.1027	0.1956	0.0601
240	0.26667	0.0812	0.1598	0.0963
246	0	0.0197	0.1425	0.0042
Null allele	0	0.1116	0.1124	0.1664
SSR3
230	0.1056	0	0.0765	0.0469
236	0.1437	0	0.0765	0.0296
240	0.0339	0.0603	0.1775	0.1197
246	0.0339	0.0263	0.0925	0.0211
250	0.2254	0.2527	0.0148	0.0042
256	0.0691	0.0398	0.0148	0.0917
264	0.0339	0.0672	0.1255	0.0168
268	0.0339	0.1173	0.0451	0.0042
272	0.0339	0.0197	0.1598	0.0871
278	0	0	0.0148	0.2147
284	0	0.0672	0.0148	0.0211
Null allele	0.2868	0.3496	0.1873	0.343
SSR4	15	74	34	120
136	0.0339	0	0.1598	0
146	0	0.0136	0.1775	0.0084
152	0.0691	0.0414	0.1255	0.0917
158	0.1835	0.0773	0.1598	0.0513
162	0.1056	0.07	0.0299	0.1292
166	0.1835	0.0205	0.0299	0.22
172	0.1437	0.0773	0.0148	0.1009
176	0.0339	0.2929	0.0607	0.2147
182	0.0339	0.0566	0	0.0469
Null allele	0.213	0.3514	0.2421	0.1368
SSR5	15	77	34	120
260	0.0339	0.0065	0.0925	0
268	0	0.0465	0.0607	0.0042
272	0.2254	0.0465	0.0299	0.0042
278	0.0691	0.0465	0.0451	0.0601
282	0.2254	0.397	0.2141	0.2988
288	0.1835	0.0955	0.1775	0.2362
292	0.0691	0.0263	0	0.0253
304	0.0399	0.0065	0	0
312	0	0	0.0148	0.0084
318	0	0	0.0148	0.0168
Null allele	0.1598	0.3286	0.3506	0.346
SSR6	15	76	34	119
264	0.1835	0.0132	0.1089	0
270	0.1437	0.1115	0.0925	0.0299
276	0.0339	0.2053	0.0765	0.145
280	0.0339	0.134	0.0299	0.0562
286	0.0339	0	0.0607	0.0607
294	0.0691	0	0.0765	0.0212
298	0	0.0132	0.0925	0.0697
304	0.0339	0.0681	0.1255	0.0127
312	0	0	0.0148	0.145
316	0	0	0	0.0042
Null allele	0.4682	0.4547	0.3223	0.4556
SSR7	15	77	34	120
194	0.0691	0.0131	0.19118	0.0691
198	0	0.033	0.30882	0.2472
202	0.2697	0.1782	0.07353	0.2697
207	0.0399	0.3258	0.10294	0.0426
214	0.1437	0.2271	0.16176	0.0042
222	0.0399	0.0065	0	0.0042
230	0.1835	0.0065	0.08824	0.1938
236	0	0.0131	0.05882	0.0168
250	0	0	0.01471	0.0211
Null allele	0.2663	0.1967	0	0.1315
SSR8	15	77	33	120
206	0	0	0.1835	0.00417
212	0.26667	0.17532	0.1124	0.12083
218	0.06667	0.02597	0.1835	0.09583
222	0	0.00649	0.1652	0.04167
228	0.06667	0.18182	0.0308	0.10833
232	0.43333	0.41558	0.1652	0.27917
240	0	0.06494	0.0308	0.13333
250	0.16667	0.06494	0	0.08333
258	0	0.06494	0.0308	0.10833
266	0	0	0	0.025
Null allele	0	0	0	0
SSR9	15	77	34	120
200	0.06667	0.0065	0	0
210	0.1	0.1862	0	0.2094
220	0.16667	0.0398	0.1598	0.0126
230	0.33333	0.0197	0	0.0871
240	0.16667	0.0131	0.1255	0.0917
250	0	0.3553	0	0.2754
260	0	0.0065	0.4577	0
270	0.06667	0.0065	0.0148	0
280	0.1	0	0	0
290	0	0.1548	0	0
300	0	0.0065	0	0.1197
Null allele	0	0.2051	0.2422	0.2041
SSR10	15	77	34	120
214	0.06667	0.0065	0.2141	0.1244
218	0.23333	0.2187	0.4312	0.0826
222	0.46667	0.1862	0	0.2754
226	0.13333	0.1247	0.0765	0.1102
230	0.1	0.0603	0.1255	0.1835
236	0	0.033	0.0148	0.0084
Null allele	0	0.3707	0.1379	0.2155
SSR12	15	77	34	120
208	0	0.0065	0	0.0963
212	0	0	0.04412	0
220	0	0.0534	0	0.1584
226	0.1056	0.1099	0.27941	0.0691
232	0	0.1548	0.05882	0.0382
238	0.0339	0.1247	0	0
244	0.2254	0.0812	0.04412	0.0469
250	0	0.0263	0.17647	0.0513
256	0.0691	0	0.10294	0.0691
274	0.0691	0	0.13235	0
277	0.0691	0	0.02941	0
278	0	0	0.02941	0
281	0	0	0.01471	0
290	0.0339	0	0	0
300	0.0339	0.0065	0.01471	0
310	0.0339	0.0065	0	0.0042
316	0	0.0065	0	0.0382
322	0	0	0.07353	0.0253
Null allele	0.3262	0.4236	0	0.403
SSR13	15	77	34	120
214	0	0	0	0.0211
218	0	0.03247	0	0.1292
222	0.2	0.0974	0.42647	0.1734
226	0.1	0.13636	0.16176	0.1197
230	0.1	0.16883	0.26471	0.1437
234	0.2	0.22078	0.14706	0.1784
238	0.2	0.17532	0	0.0557
242	0.03333	0.12987	0	0.0042
248	0.16667	0.03247	0	0
252	0	0.00649	0	0
Null allele	0	0	0	0.1748

## Sheet: Table S3
Table S3. Population genetic differentiation (Fst) between populations at twelve polymorphic SSR loci in adults and progenies of two populations of Ormosia hosiei
Locus	population 1	population 2	Fst	P value
Over loci	Adults-JXMTS	Progenies-JXMTS	0.042	0.051
		Adults-ZJBD	0.115	0
		Progenies-ZJBD	0.041	0.059
	Progenies-JXMTS	Adults-ZJBD	0.094	0.001
		Progenies-ZJBD	0.06	0.012
	Adults-ZJBD	Progenies-ZJBD	0.062	0.01
SSR1	Over populations		0.162	0
SSR2			0.03	0.14
SSR3			0.063	0.009
SSR4			0.058	0.014
SSR5			0.026	0.192
SSR6			0.035	0.093
SSR7			0.093	0.001
SSR8			0.042	0.053
SSR9			0.109	0
SSR10			0.073	0.004
SSR12			0.076	0.003
SSR13			0.052	0.022
Over loci	Over populations		0.068	0.006

## Sheet: Table S4
Table S4. Comparison among mean outcrossing rates in some leguminous species
Species	Marker	Mean outcrossing(tm)	Level	Reference
Robinia pseudoacacia	IE	0.460-1.120	three populations	[13]
Platypodium elegans	IE	0.898-0.924	one population in two consecutive years	[51] [14]
Erythrophleum fordii	IE	0.906	one population	[15]
Enterolobium cyclocarpum	IE	0.881-0.901	four populations	[52]
Acacia visco	AFLP	0.971-1.000	species in the same genus	[41]
Acacia woodmaniorum	SSR	0.900-1.000	three different size populations	[2]
Senegalia Senegal	SSR	0.949-1.000	individuals in a population	[4]
Copaifera langsdorffii	SSR	0.984-0.989	two populaitons	[16]
Prosopis alba	SSR	1	individuals in a population	[53]
Myroxylon peruiferum	SSR	0.646-0.807	two populaitons	[54]
2 IE, isozymes; SSR, microsatellites; AFLP, amplified fragment length polymorphism.

## Sheet: Table S5
Table S5: Estimates of pollen and ovule frequencies at SSR loci in adults and progenies populations of Omosia hosiei
	JXMTS1			JXMTS2			JXMTS3			ZJBD1			ZJBD2			ZJBD3			ZJBD4
Locus	allele	Pollen	Ovule	allele	Pollen	Ovule	allele	Pollen	Ovule	allele	Pollen	Ovule	allele	Pollen	Ovule	allele	Pollen	Ovule	allele	Pollen	Ovule
SSR1	1	0.002(0.020)	0.250(0.180)	6	0.002(0.020)	0.250(0.171)	6	0.000 ( NaN )	1.000 ( NaN )	5	0.000 (0.000)	0.500 (0.353)	6	0.000 (0.000)	0.500 (0.353)	6	***** (0.000)	0.250 (0.378)	6	0.000 (0.000)	0.250 (0.378)
	2	0.045(0.415)	0.750(0.180)	2	0.037(0.401)	0.500(0.000)	1	0.029 ( NaN )	0.000 ( NaN )	1	0.968 (0.014)	0.000 (0.000)	1	0.064 (0.415)	0.250 (0.177)	1	0.224 (0.323)	0.500 (0.219)	1	0.213 (0.353)	0.250 (0.177)
	4	0.571(0.261)	0.000(0.000)	5	0.692 (0.303)	0.000 (0.000)	4	0.498 ( NaN )	0.000 ( NaN )	3	0.000 (0.000)	0.250 (0.177)	3	0.806 (0.358)	0.000 (0.000)	4	0.230 (0.096)	0.000 (0.000)	4	0.733 (0.329)	0.500 (0.219)
	5	0.381(0.174)	0.000(0.000)	4	0.231 (0.101)	0.000 (0.000)	3	0.135 ( NaN )	0.000 ( NaN )	4	0.032 (0.014)	0.250 (0.177)	4	0.129 (0.057)	0.000 (0.000)	2	0.000 (0.000)	0.250 (0.177)	3	0.054 (0.024)	0.000 (0.000)
				1	0.000 (0.000)	0.250 (0.171)	2	0.000 ( NaN )	0.000 ( NaN )				2	0.000 (0.000)	0.250 (0.177)	3	0.489 (0.203)	0.000 (0.000)
				3	0.038 (0.017)	0.000 (0.000)	5	0.338 ( NaN )	0.000 ( NaN )							5	0.057 (0.024)	0.000 (0.000)
SSR2	5	0.202(NaN)	0.5000(NaN)	5	0.038 ( NaN )	0.500 ( NaN )	4	0.505 ( NaN )	1.000 ( NaN )	1	0.000 ( NaN )	1.000 ( NaN )	4	0.129 ( NaN )	1.000 ( NaN )	3	0.230 ( NaN )	0.500 ( NaN )	1	0.000 ( NaN )	1.000 ( NaN )
	4	0.329(NaN)	0.500(NaN)	3	0.154 ( NaN )	0.500 ( NaN )	2	0.076 ( NaN )	0.000 ( NaN )	6	0.032 ( NaN )	0.000 ( NaN )	6	0.032 ( NaN )	0.000 ( NaN )	7	0.000 ( NaN )	0.500 ( NaN )	6	0.054 ( NaN )	0.000 ( NaN )
	6	0.030(NaN)	0.000(NaN)	7	0.031 ( NaN )	0.000 ( NaN )	3	0.223 ( NaN )	0.000 ( NaN )	3	0.161 ( NaN )	0.000 ( NaN )	3	0.032 ( NaN )	0.000 ( NaN )	2	0.201 ( NaN )	0.000 ( NaN )	4	0.000 ( NaN )	0.000 ( NaN )
	7	0.177(NaN)	0.000(NaN)	6	0.438 ( NaN )	0.000 ( NaN )	8	0.029 ( NaN )	0.000 ( NaN )	4	0.710 ( NaN )	0.000 ( NaN )	5	0.806 ( NaN )	0.000 ( NaN )	4	0.270 ( NaN )	0.000 ( NaN )	5	0.081 ( NaN )	0.000 ( NaN )
	3	0.227(NaN)	0.000(NaN)	2	0.208 ( NaN )	0.000 ( NaN )	5	0.091 ( NaN )	0.000 ( NaN )	2	0.097 ( NaN )	0.000 ( NaN )				6	0.241 ( NaN )	0.000 ( NaN )	3	0.161 ( NaN )	0.000 ( NaN )
	1	0.036(NaN)	1.000(NaN)	1	0.062 ( NaN )	0.000 ( NaN )	7	0.077 ( NaN )	0.000 ( NaN )							8	0.000 ( NaN )	0.000 ( NaN )	7	0.704 ( NaN )	0.000 ( NaN )
				4	0.069 ( NaN )	0.000 ( NaN )										5	0.057 ( NaN )	0.000 ( NaN )
SSR3	4	0.048(NaN)	0.000(NaN)	7	0.000 ( NaN )	1.000 ( NaN )	8	0.345 ( NaN )	1.000 ( NaN )	7	0.000 ( NaN )	1.000 ( NaN )	7	0.000 ( NaN )	1.000 ( NaN )	7	0.000 ( NaN )	1.000 ( NaN )	7	0.081 ( NaN )	1.000 ( NaN )
	8	0.238(NaN)	0.000(NaN)	5	0.808 ( NaN )	0.000 ( NaN )	3	0.137 ( NaN )	0.000 ( NaN )	3	0.161 ( NaN )	0.000 ( NaN )	9	0.032 ( NaN )	0.000 ( NaN )	2	0.144 ( NaN )	0.000 ( NaN )	2	0.027 ( NaN )	0.000 ( NaN )
	6	0.238(NaN)	0.000(NaN)	4	0.115 ( NaN )	0.000 ( NaN )	11	0.151 ( NaN )	0.000 ( NaN )	10	0.742 ( NaN )	0.000 ( NaN )	3	0.419 ( NaN )	0.000 ( NaN )	10	0.086 ( NaN )	0.000 ( NaN )	4	0.059 ( NaN )	0.000 ( NaN )
	9	0.000(NaN)	0.000(NaN)	8	0.038 ( NaN )	0.000 ( NaN )	7	0.272 ( NaN )	0.000 ( NaN )	5	0.032 ( NaN )	0.000 ( NaN )	8	0.032 ( NaN )	0.000 ( NaN )	9	0.299 ( NaN )	0.000 ( NaN )	1	0.000 ( NaN )	0.000 ( NaN )
	5	0.429(NaN)	0.000(NaN)	6	0.038 ( NaN )	0.000 ( NaN )	5	0.096 ( NaN )	0.000 ( NaN )	2	0.065 ( NaN )	0.000 ( NaN )	10	0.290 ( NaN )	0.000 ( NaN )	3	0.299 ( NaN )	0.000 ( NaN )	10	0.314 ( NaN )	0.000 ( NaN )
	7	0.048(NaN)	0.000(NaN)										6	0.161 ( NaN )	0.000 ( NaN )	11	0.057 ( NaN )	0.000 ( NaN )	6	0.093 ( NaN )	0.000 ( NaN )
													11	0.032 ( NaN )	0.000 ( NaN )	6	0.115 ( NaN )	0.000 ( NaN )	9	0.372 ( NaN )	0.000 ( NaN )
													4	0.032 ( NaN )	0.000 ( NaN )				11	0.054 ( NaN )	0.000 ( NaN )
SSR4	8	0.762(NaN)	1.000(NaN)	5	0.048 ( NaN )	0.500 ( NaN )	8	0.031 ( NaN )	1.000 ( NaN )	10	0.000 ( NaN )	1.000 ( NaN )	9	0.032 ( NaN )	1.000 ( NaN )	2	0.043 ( NaN )	1.000 ( NaN )	9	0.097 ( NaN )	1.000 ( NaN )
	9	0.190(NaN)	0.000(NaN)	8	0.721 ( NaN )	0.500 ( NaN )	6	0.067 ( NaN )	0.000 ( NaN )	4	0.032 ( NaN )	0.000 ( NaN )	1	0.032 ( NaN )	0.000 ( NaN )	4	0.144 ( NaN )	0.000 ( NaN )	2	0.027 ( NaN )	0.000 ( NaN )
	7	0.048(NaN)	0.000(NaN)	7	0.192 ( NaN )	0.000 ( NaN )	5	0.166 ( NaN )	0.000 ( NaN )	3	0.161 ( NaN )	0.000 ( NaN )	5	0.000 ( NaN )	0.000 ( NaN )	7	0.345 ( NaN )	0.000 ( NaN )	5	0.187 ( NaN )	0.000 ( NaN )
				6	0.038 ( NaN )	0.000 ( NaN )	4	0.219 ( NaN )	0.000 ( NaN )	7	0.097 ( NaN )	0.000 ( NaN )	7	0.032 ( NaN )	0.000 ( NaN )	9	0.101 ( NaN )	0.000 ( NaN )	8	0.533 ( NaN )	0.000 ( NaN )
							7	0.216 ( NaN )	0.000 ( NaN )	6	0.710 ( NaN )	0.000 ( NaN )	6	0.129 ( NaN )	0.000 ( NaN )	5	0.029 ( NaN )	0.000 ( NaN )	7	0.156 ( NaN )	0.000 ( NaN )
							9	0.130 ( NaN )	0.000 ( NaN )				8	0.774 ( NaN )	0.000 ( NaN )	6	0.072 ( NaN )	0.000 ( NaN )	4	0.000 ( NaN )	0.000 ( NaN )
							2	0.036 ( NaN )	0.000 ( NaN )							8	0.267 ( NaN )	0.000 ( NaN )	3	0.000 ( NaN )	0.000 ( NaN )
							3	0.134 ( NaN )	0.000 ( NaN )
SSR5	8	0.048(NaN)	1.000(NaN)	8	0.000 ( NaN )	1.000 ( NaN )	8	0.000 (0.000)	0.250 (0.363)	4	0.034 ( NaN )	0.500 ( NaN )	3	0.000 ( NaN )	1.000 ( NaN )	4	0.349 ( NaN )	0.500 ( NaN )	4	0.000 (0.000)	0.250 (0.378)
	4	0.143(NaN)	0.000(NaN)	2	0.038 ( NaN )	0.000 ( NaN )	6	0.175 (0.352)	0.250 (0.163)	6	0.644 ( NaN )	0.500 ( NaN )	6	0.484 ( NaN )	0.000 ( NaN )	5	0.380 ( NaN )	0.500 ( NaN )	5	0.664 (0.148)	0.500 (0.219)
	3	0.095(NaN)	0.000(NaN)	3	0.038 ( NaN )	0.000 ( NaN )	5	0.767 (0.328)	0.500 (0.217)	5	0.292 ( NaN )	0.000 ( NaN )	10	0.065 ( NaN )	0.000 ( NaN )	2	0.029 ( NaN )	0.000 ( NaN )	6	0.336 (0.148)	0.250 (0.177)
	7	0.048(NaN)	0.000(NaN)	4	0.077 ( NaN )	0.000 ( NaN )	4	0.058 (0.025)	0.000 (0.000)	10	0.031 ( NaN )	0.000 ( NaN )	5	0.323 ( NaN )	0.000 ( NaN )	3	0.029 ( NaN )	0.000 ( NaN )
	5	0.429(NaN)	0.000(NaN)	5	0.615 ( NaN )	0.000 ( NaN )							7	0.129 ( NaN )	0.000 ( NaN )	6	0.147 ( NaN )	0.000 ( NaN )
	2	0.048(NaN)	0.000(NaN)	6	0.115 ( NaN )	0.000 ( NaN )										7	0.027 ( NaN )	0.000 ( NaN )
	6	0.190(NaN)	0.000(NaN)	7	0.115 ( NaN )	0.000 ( NaN )										10	0.013 ( NaN )	0.000 ( NaN )
	1	0.000(NaN)	0.000(NaN)													9	0.027 ( NaN )	0.000 ( NaN )
SSR6	4	0.055(NaN)	0.500(NaN)	2	0.084 ( NaN )	0.500 ( NaN )	6	0.000 ( NaN )	1.000 ( NaN )	6	0.000 ( NaN )	1.000 ( NaN )	6	0.129 ( NaN )	0.000 ( NaN )	5	0.000 ( NaN )	1.000 ( NaN )	6	0.269 ( NaN )	1.000 ( NaN )
	9	0.490(NaN)	0.500(NaN)	5	0.084 ( NaN )	0.500 ( NaN )	4	0.636 ( NaN )	0.000 ( NaN )	5	0.032 ( NaN )	0.000 ( NaN )	4	0.000 ( NaN )	1.000 ( NaN )	4	0.064 ( NaN )	0.000 ( NaN )	9	0.027 ( NaN )	0.000 ( NaN )
	5	0.355(NaN)	0.000(NaN)	3	0.231 ( NaN )	0.000 ( NaN )	5	0.033 ( NaN )	0.000 ( NaN )	4	0.613 ( NaN )	0.000 ( NaN )	10	0.806 ( NaN )	0.000 ( NaN )	8	0.287 ( NaN )	0.000 ( NaN )	4	0.296 ( NaN )	0.000 ( NaN )
	8	0.100(NaN)	0.000(NaN)	4	0.308 ( NaN )	0.000 ( NaN )	3	0.331 ( NaN )	0.000 ( NaN )	8	0.194 ( NaN )	0.000 ( NaN )	7	0.065 ( NaN )	0.000 ( NaN )	9	0.096 ( NaN )	0.000 ( NaN )	5	0.408 ( NaN )	0.000 ( NaN )
										3	0.129 ( NaN )	0.000 ( NaN )				7	0.064 ( NaN )	0.000 ( NaN )
										7	0.032 ( NaN )	0.000 ( NaN )				3	0.096 ( NaN )	0.000 ( NaN )
																10	0.223 ( NaN )	0.000 ( NaN )
																6	0.172 ( NaN )	0.000 ( NaN )
SSR7	9	0.000(NaN)	0.250(0.387)	5	0.623 ( NaN )	0.500 ( NaN )	4	0.262 ( NaN )	1.000 ( NaN )	9	0.000 ( NaN )	0.500 ( NaN )	4	0.677 (0.143)	0.750 (0.177)	9	0.000 ( NaN )	1.000 ( NaN )	9	0.000 ( NaN )	1.000 ( NaN )
	5	0.756(0.111)	0.500(0.224)	4	0.269 ( NaN )	0.500 ( NaN )	6	0.534 ( NaN )	0.000 ( NaN )	3	0.129 ( NaN )	0.500 ( NaN )	3	0.000 (0.000)	0.250 (0.177)	2	0.144 ( NaN )	0.000 ( NaN )	3	0.099 ( NaN )	0.000 ( NaN )
	3	0.143(0.065)	0.000(NaN)	7	0.012 ( NaN )	0.000 ( NaN )	2	0.029 ( NaN )	0.000 ( NaN )	2	0.129 ( NaN )	0.000 ( NaN )	5	0.194 (0.086)	0.000 (0.000)	5	0.057 ( NaN )	0.000 ( NaN )	11	0.150 ( NaN )	0.000 ( NaN )
	4	0.101(0.046)	0.250(0.180)	6	0.097 ( NaN )	0.000 ( NaN )	5	0.100 ( NaN )	0.000 ( NaN )	8	0.548 ( NaN )	0.000 ( NaN )	9	0.129 (0.057)	0.000 (0.000)	11	0.029 ( NaN )	0.000 ( NaN )	8	0.688 ( NaN )	0.000 ( NaN )
							3	0.031 ( NaN )	0.000 ( NaN )	7	0.032 ( NaN )	0.000 ( NaN )				3	0.057 ( NaN )	0.000 ( NaN )	4	0.000 ( NaN )	0.000 ( NaN )
							9	0.029 ( NaN )	0.000 ( NaN )	4	0.129 ( NaN )	0.000 ( NaN )				4	0.684 ( NaN )	0.000 ( NaN )	2	0.063 ( NaN )	0.000 ( NaN )
							8	0.016 ( NaN )	0.000 ( NaN )	5	0.032 ( NaN )	0.000 ( NaN )				6	0.029 ( NaN )	0.000 ( NaN )
SSR8	5	0.355(NaN)	0.500(NaN)	4	0.000 (0.000)	0.250 (0.171)	6	0.464 (0.229)	0.750 (0.163)	5	0.065 (0.029)	0.250 (0.378)	8	0.161 (0.072)	0.250 (0.378)	2	0.766 ( NaN )	0.500 ( NaN )	5	0.000 (0.000)	0.250 (0.378)
	2	0.223(NaN)	0.500(NaN)	5	0.077 (0.405)	0.500 (0.000)	2	0.201 (0.086)	0.000 (0.000)	4	0.323 (0.300)	0.000 (0.000)	1	0.032 (0.429)	0.000 (0.000)	1	0.029 ( NaN )	0.500 ( NaN )	1	0.027 (0.431)	0.000 (0.000)
	8	0.165(NaN)	0.000(NaN)	9	0.231 (0.101)	0.000 (0.000)	3	0.058 (0.025)	0.000 (0.000)	7	0.032 (0.014)	0.750 (0.378)	2	0.194 (0.086)	0.000 (0.000)	6	0.059 ( NaN )	0.000 ( NaN )	6	0.615 (0.289)	0.500 (0.219)
	6	0.209(NaN)	0.000(NaN)	2	0.462 (0.202)	0.000 (0.000)	7	0.134 (0.057)	0.250 (0.163)	8	0.355 (0.157)	0.000 (0.000)	6	0.000 (0.000)	0.750 (0.378)	8	0.005 ( NaN )	0.000 ( NaN )	9	0.249 (0.097)	0.250 (0.177)
	3	0.048(NaN)	0.000(NaN)	6	0.192 (0.084)	0.250 (0.171)	9	0.086 (0.037)	0.000 (0.000)	9	0.194 (0.086)	0.000 (0.000)	3	0.613 (0.272)	0.000 (0.000)	5	0.113 ( NaN )	0.000 ( NaN )	3	0.081 (0.036)	0.000 (0.000)
							4	0.029 (0.012)	0.000 (0.000)	10	0.032 (0.014)	0.000 (0.000)				3	0.028 ( NaN )	0.000 ( NaN )	7	0.027 (0.012)	0.000 (0.000)
							5	0.029 (0.012)	0.000 (0.000)							4	0.001 ( NaN )	0.000 ( NaN )
SSR9	5	0.000(NaN)	1.000(NaN)	8	0.038 (0.017)	0.000 (0.000)	6	0.839 ( NaN )	1.000 ( NaN )	7	0.032 (0.429)	0.250 (0.378)	4	0.129 ( NaN )	1.000 ( NaN )	4	0.115 ( NaN )	1.000 ( NaN )	3	0.000 (0.000)	0.250 (0.378)
	10	0.333(NaN)	0.000(NaN)	9	0.000 ( NaN )	1.000 ( NaN )	5	0.061 ( NaN )	0.000 ( NaN )	2	0.000 (0.000)	0.250 (0.177)	7	0.032 ( NaN )	0.000 ( NaN )	5	0.029 ( NaN )	0.000 ( NaN )	7	0.027 (0.431)	0.000 (0.000)
	2	0.095(NaN)	0.000(NaN)	1	0.038 ( NaN )	0.000 ( NaN )	3	0.041 ( NaN )	0.000 ( NaN )	11	0.387 (0.172)	0.000 (0.000)	5	0.677 ( NaN )	0.000 ( NaN )	6	0.287 ( NaN )	0.000 ( NaN )	6	0.305 (0.135)	0.250 (0.177)
	6	0.571(NaN)	0.000(NaN)	7	0.038 ( NaN )	0.000 ( NaN )	4	0.016 ( NaN )	0.000 ( NaN )	6	0.548 (0.243)	0.500 (0.219)	2	0.000 ( NaN )	0.000 ( NaN )	11	0.540 ( NaN )	0.000 ( NaN )	2	0.641 (0.284)	0.500 (0.219)
				2	0.038 ( NaN )	0.000 ( NaN )	11	0.014 ( NaN )	0.000 ( NaN )	4	0.032 (0.014)	0.000 (0.000)	3	0.065 ( NaN )	0.000 ( NaN )	2	0.029 ( NaN )	0.000 ( NaN )	11	0.027 (0.012)	0.000 (0.000)
				3	0.115 ( NaN )	0.000 ( NaN )	10	0.029 ( NaN )	0.000 ( NaN )				6	0.097 ( NaN )	0.000 ( NaN )
				10	0.538 ( NaN )	0.000 ( NaN )
				6	0.154 ( NaN )	0.000 ( NaN )
				4	0.077 ( NaN )	0.000 ( NaN )
SSR10	10	0.048(NaN)	0.000(NaN)	8	0.000 ( NaN )	1.000 ( NaN )	6	0.000 ( NaN )	1.000 ( NaN )	7	0.000 ( NaN )	0.500 ( NaN )	7	0.000 ( NaN )	1.000 ( NaN )	7	0.000 ( NaN )	1.000 ( NaN )	7	0.000 ( NaN )	1.000 ( NaN )
	4	0.190(NaN)	1.000(NaN)	3	0.231 ( NaN )	0.000 ( NaN )	4	0.297 ( NaN )	0.000 ( NaN )	1	0.097 ( NaN )	0.500 ( NaN )	2	0.097 ( NaN )	0.000 ( NaN )	2	0.057 ( NaN )	0.000 ( NaN )	2	0.027 ( NaN )	0.000 ( NaN )
	2	0.333(NaN)	0.000(NaN)	2	0.538 ( NaN )	0.000 ( NaN )	5	0.310 ( NaN )	0.000 ( NaN )	3	0.419 ( NaN )	0.000 ( NaN )	5	0.032 ( NaN )	0.000 ( NaN )	3	0.086 ( NaN )	0.000 ( NaN )	5	0.406 ( NaN )	0.000 ( NaN )
	3	0.429(NaN)	0.000(NaN)	6	0.192 ( NaN )	0.000 ( NaN )	3	0.273 ( NaN )	0.000 ( NaN )	2	0.258 ( NaN )	0.000 ( NaN )	3	0.581 ( NaN )	0.000 ( NaN )	5	0.741 ( NaN )	0.000 ( NaN )	4	0.498 ( NaN )	0.000 ( NaN )
				1	0.038 ( NaN )	0.000 ( NaN )	2	0.120 ( NaN )	0.000 ( NaN )	5	0.161 ( NaN )	0.000 ( NaN )	1	0.161 ( NaN )	0.000 ( NaN )	4	0.086 ( NaN )	0.000 ( NaN )	3	0.069 ( NaN )	0.000 ( NaN )
										4	0.032 ( NaN )	0.000 ( NaN )	4	0.129 ( NaN )	0.000 ( NaN )	6	0.029 ( NaN )	0.000 ( NaN )
										6	0.032 ( NaN )	0.000 ( NaN )
SSR12	4	0.000(0.000)	0.250(0.387)	3	0.000 ( NaN )	1.000 ( NaN )	4	0.184 ( NaN )	1.000 ( NaN )	2	0.032 ( NaN )	0.000 ( NaN )	1	0.129 ( NaN )	1.000 ( NaN )	1	0.000 ( NaN )	1.000 ( NaN )	1	0.162 ( NaN )	1.000 ( NaN )
	6	0.741(0.119)	0.500(0.224)	5	0.462 ( NaN )	0.000 ( NaN )	14	0.016 ( NaN )	0.000 ( NaN )	8	0.065 ( NaN )	1.000 ( NaN )	4	0.032 ( NaN )	0.000 ( NaN )	8	0.259 ( NaN )	0.000 ( NaN )	9	0.027 ( NaN )	0.000 ( NaN )
	13	0.048(0.022)	0.000(0.000)	4	0.308 ( NaN )	0.000 ( NaN )	7	0.311 ( NaN )	0.000 ( NaN )	4	0.484 ( NaN )	0.000 ( NaN )	15	0.290 ( NaN )	0.000 ( NaN )	9	0.287 ( NaN )	0.000 ( NaN )	3	0.752 ( NaN )	0.000 ( NaN )
	5	0.202(0.097)	0.250(0.180)	7	0.115 ( NaN )	0.000 ( NaN )	6	0.029 ( NaN )	0.000 ( NaN )	5	0.290 ( NaN )	0.000 ( NaN )	3	0.258 ( NaN )	0.000 ( NaN )	16	0.172 ( NaN )	0.000 ( NaN )	8	0.059 ( NaN )	0.000 ( NaN )
							3	0.260 ( NaN )	0.000 ( NaN )	3	0.032 ( NaN )	0.000 ( NaN )	7	0.194 ( NaN )	0.000 ( NaN )	4	0.000 ( NaN )	0.000 ( NaN )
							1	0.016 ( NaN )	0.000 ( NaN )	9	0.097 ( NaN )	0.000 ( NaN )	9	0.065 ( NaN )	0.000 ( NaN )	7	0.282 ( NaN )	0.000 ( NaN )
							5	0.126 ( NaN )	0.000 ( NaN )				14	0.032 ( NaN )	0.000 ( NaN )	3	0.000 ( NaN )	0.000 ( NaN )
							8	0.058 ( NaN )	0.000 ( NaN )
SSR13	6	0.125(NaN)	0.500(NaN)	8	0.077 ( NaN )	0.000 ( NaN )	4	0.139 (0.101)	0.500 ( NaN )	10	0.000 ( NaN )	1.000 ( NaN )	4	0.065 ( NaN )	1.000 ( NaN )	16	0.000 ( NaN )	1.000 ( NaN )	11	0.000 ( NaN )	1.000 ( NaN )
	4	0.183(NaN)	0.500(NaN)	15	0.038 ( NaN )	0.000 ( NaN )	5	0.228 (0.183)	0.500 ( NaN )	3	0.065 ( NaN )	0.000 ( NaN )	5	0.129 ( NaN )	0.000 ( NaN )	3	0.115 ( NaN )	0.000 ( NaN )	3	0.027 ( NaN )	0.000 ( NaN )
	3	0.048(NaN)	0.000(NaN)	5	0.053 ( NaN )	0.500 ( NaN )	7	0.109 (0.053)	0.000 ( NaN )	5	0.548 ( NaN )	0.000 ( NaN )	2	0.194 ( NaN )	0.000 ( NaN )	4	0.172 ( NaN )	0.000 ( NaN )	4	0.000 ( NaN )	0.000 ( NaN )
	5	0.135(NaN)	0.000(NaN)	6	0.178 ( NaN )	0.500 ( NaN )	3	0.133 (0.120)	0.000 ( NaN )	4	0.065 ( NaN )	0.000 ( NaN )	6	0.258 ( NaN )	0.000 ( NaN )	2	0.029 ( NaN )	0.000 ( NaN )	6	0.420 ( NaN )	0.000 ( NaN )
	7	0.113(NaN)	0.000(NaN)	7	0.399 ( NaN )	0.000 ( NaN )	6	0.247 (0.104)	0.000 ( NaN )	6	0.323 ( NaN )	0.000 ( NaN )	3	0.290 ( NaN )	0.000 ( NaN )	6	0.201 ( NaN )	0.000 ( NaN )	2	0.131 ( NaN )	0.000 ( NaN )
	8	0.311(NaN)	0.000(NaN)	3	0.038 ( NaN )	0.000 ( NaN )	9	0.038 (0.019)	0.000 ( NaN )	2	0.000 ( NaN )	0.000 ( NaN )	1	0.065 ( NaN )	0.000 ( NaN )	5	0.270 ( NaN )	0.000 ( NaN )	7	0.297 ( NaN )	0.000 ( NaN )
	9	0.085(NaN)	0.000(NaN)	4	0.036 ( NaN )	0.000 ( NaN )	2	0.106 (0.057)	0.000 ( NaN )							8	0.029 ( NaN )	0.000 ( NaN )	5	0.094 ( NaN )	0.000 ( NaN )
				8	0.266 ( NaN )	0.000 ( NaN )										7	0.184 ( NaN )	0.000 ( NaN )	1	0.031 ( NaN )	0.000 ( NaN )
				10	0.030 ( NaN )	0.000 ( NaN )
